# Supplementary material for: An endogenous GLP-1 circuit engages VTA GABA neurons to regulate mesolimbic dopamine neurons and attenuate cocaine seeking
Source: Sci Adv. 2025 Feb 26;11(9):eadr5051. doi: 10.1126/sciadv.adr5051 (PMC11864183; doi:10.1126/sciadv.adr5051)
Supplement: Supplementary file 2 — Data file S1 [file sciadv.adr5051_data_file_s1.zip]

Archive with 1 entries (1 files):
- sciadv.adr5051_data_file_s1.xlsx
