# Supplementary material for: An endogenous GLP-1 circuit engages VTA GABA neurons to regulate mesolimbic dopamine neurons and attenuate cocaine seeking
Source: Sci Adv. 2025 Feb 26;11(9):eadr5051. doi: 10.1126/sciadv.adr5051 (PMC11864183; doi:10.1126/sciadv.adr5051)
Supplement: Supplementary file 2 — Data file S1 [file sciadv.adr5051_data_file_s1.zip › sciadv.adr5051_data_file_s1.xlsx]

## Sheet: Figure 1B
Animal ID	Drug	Blood Plasma [GLP-1] (pg/mL)			Cocaine self-adminsitration day 21
2	cocaine	16.829
4	cocaine	23.312
6	cocaine	23.892
8	cocaine	21.552
10	cocaine	67.697
12	cocaine	31.58
14	cocaine	38.44
16	cocaine	32.09
18	cocaine	16.76
20	cocaine	41
22	cocaine	22.86
24	cocaine	18.29
26	cocaine	12.28
28	cocaine	16.77
30	cocaine	16.7
1	yoked-saline	51.18
3	yoked-saline	27.242
5	yoked-saline	70.844
7	yoked-saline	31.576
9	yoked-saline	31.96
11	yoked-saline	35.062
13	yoked-saline	55.25
15	yoked-saline	46.22
17	yoked-saline	42.78
19	yoked-saline	31.61
21	yoked-saline	43.28
23	yoked-saline	47.04
25	yoked-saline	43.66
27	yoked-saline	40.99
29	yoked-saline	59.59

## Sheet: Figure 1C
Animal ID	Drug	Blood Plasma [GLP-1] (pg/mL)			Extinction Day 1
2	cocaine	28.196
4	cocaine	9.258
6	cocaine	32.38
8	cocaine	16.976
10	cocaine	23.63
12	cocaine	28.288
14	cocaine	47.8
16	cocaine	49.82
18	cocaine	34.9
20	cocaine	28.39
22	cocaine	29.88
24	cocaine	46.41
26	cocaine	42.74
28	cocaine	28.55
30	cocaine	30.22
1	yoked-saline	49.844
3	yoked-saline	23.146
5	yoked-saline	42.174
7	yoked-saline	42.204
9	yoked-saline	33.49
11	yoked-saline	20.242
13	yoked-saline	47.55
15	yoked-saline	38.65
17	yoked-saline	56.17
19	yoked-saline	37.97
21	yoked-saline	40.99
23	yoked-saline	43.36
25	yoked-saline	53.28
27	yoked-saline	42.99
29	yoked-saline	84.73

## Sheet: Figure 1D
Animal ID	Drug	Blood Plasma [GLP-1] (pg/mL)			Extinction Day 7
2	cocaine	49.104
4	cocaine	28.766
6	cocaine	29.864
8	cocaine	35.36
10	cocaine	28.792
12	cocaine	56.692
14	cocaine	61.04
16	cocaine	66.07
18	cocaine	81.48
20	cocaine	53.86
22	cocaine	74.69
24	cocaine	73.37
26	cocaine	42.85
28	cocaine	57.4
30	cocaine	14.37
1	yoked-saline	35.424
3	yoked-saline	25.212
5	yoked-saline	46.112
7	yoked-saline	29.268
9	yoked-saline	35.092
11	yoked-saline	32
13	yoked-saline	71.05
15	yoked-saline	69.86
17	yoked-saline	49.44
19	yoked-saline	38.44
21	yoked-saline	51.29
23	yoked-saline	43.17
25	yoked-saline	67.21
27	yoked-saline	40.02
29	yoked-saline	79.37

## Sheet: Figure 2D
Virus	% cFOS + Cherry/total mCherry
hM3D(Gq)	50
hM3D(Gq)	72.7273
hM3D(Gq)	43.1818
mCherry	6.66667
mCherry	14.2857
mCherry	0

## Sheet: Figure 2G
Animal ID	Treatment							Reinstatement lever respones
	0 mg/kg CNO		0.1 mg/kg CNO		1.0 mg/kg CNO			hM3D(Gq) injected animals
Lever	Active Lever	Inactive Lever	Active Lever	Inactive Lever	Active Lever	Inactive Lever
Gq_1	181	0	23	0	24	0
Gq_2	85	4	64	15	28	5
Gq_3	139	0	148	0	114	0
Gq_4	136	8	118	0	124	14
Gq_5	144	4	30	4	35	14
Gq_6	82	15	100	0	57	2
Gq_7	70	6	24	0	26	0
Gq_8	43	14	55	15	40	27
Gq_9	82	39	92	89	41	13

## Sheet: Figure 2H 
Animal ID	Treatment									Cummulative chow intake in grams
	0 mg/kg CNO				1.0 mg/kg CNO				hM3DGq injected animals
Time (hrs)	1	3	6	24	1	3	6	24
Gq_1	1.1	3.1	9.6	29.4	0.5	1.9	7.2	28.2
Gq_2	2	4.9	10.7	30.2	2.2	4.7	10.7	31.7
Gq_3	1.1	2.6	7.7	27.7	2.4	4.5	8.8	25.6
Gq_4	2.2	5.4	13.3	28.9	2.4	6	14.8	23.6
Gq_5	1.3	3.4	8.6	22.4	1.9	4.9	11.6	28.7
Gq_6	1.4	3.2	5.8	17.5	3.3	8.5	11.4	23
Gq_8	2.2	5.6	11.3	26.4	2.9	3.3	11.7	19.2
Gq_9	3.2	7.8	13.9	24.2	2.7	5	12	22.1

## Sheet: Figure 2I
Animal ID	Treatment			24 hour body weight change (g/24hrs)
	0 mg/kg CNO	1.0 mg/kg CNO		hM3D(Gq) injected animals
	Body weight change (g/24hrs)
Gq_1	2	-2
Gq_2	2	-3
Gq_3	1	-2
Gq_4	0	3
Gq_5	-4	-1
Gq_6	5	2
Gq_8	-1	-4
Gq_9	-1	-6

## Sheet: Figure 2J
Animal ID	Treatment					Reinstatement lever respones
	0 mg/kg CNO		1.0 mg/kg CNO			mcherry injected animals
Lever	Active Lever	Inactive Lever	Active Lever	Inactive Lever
mCherry_1	58	6	79	0
mCherry_2	101	10	104	4
mCherry_3	45	9	47	7
mCherry_4	60	1	62	0
mCherry_5	47	2	31	2

## Sheet: Figure 2K
Animal ID	Treatment									Cummulative chow intake in grams
	0 mg/kg CNO				1.0 mg/kg CNO				mCherry injected animals
Time (hrs)	1	3	6	24	1	3	6	24
mCherry_1	1.5	1.5	5.5	23.9	2	2.6	5.9	23.2
mCherry_2	2.8	3.5	5.8	22.9	2.1	3.9	5.6	24.6
mCherry_3	2.5	6.4	7	25.1	1.3	2.8	6.9	25.7
mCherry_4	4.3	6.9	9.9	27.5	1.7	3.1	8.3	22.7
mCherry_5	1.9	2.6	3.4	26.8	2.9	3.8	3.7	23.2

## Sheet: Figure 2L
Animal ID	Treatment			24 hour body weight change (g/24hrs)
	0 mg/kg CNO	1.0 mg/kg CNO		mCherry injected animals
	Body weight change (g/24hrs)
mCherry_1	-1	1
mCherry_2	0	2
mCherry_3	2	1
mCherry_4	-3	1
mCherry_5	3	7

[truncated: 38 more sheets: Figure 3E, Figure 3F, Figure 4B, Figure 4C, Figure 4D, Figure 5C, Figure 5D, Figure 5E, Figure 5F, Figure 6C, Figure 6D, Figure 6E, Figure 6F, Figure 7A, Figure 7C, Figure S1A, Figure S1B, Figure S1C, Figure S1D, Figure S1E …]
